# Supplementary material for: GenoMine: a CRISPR-Cas9-based kill switch for biocontainment of Pseudomonas putida
Source: Front Bioeng Biotechnol. 2024 Sep 16;12:1426107. doi: 10.3389/fbioe.2024.1426107 (PMC11439788; doi:10.3389/fbioe.2024.1426107)
Supplement: Supplementary file 1 [file DataSheet1.zip]

Archive with 5 entries (4 files):
- Supplementary Material/
- Supplementary Material/GenoMine a CRISPR-Cas9-based kill-switch for biocontainment of Pseudomonas putida Supplementary Figures.docx
- __MACOSX/Supplementary Material/._GenoMine a CRISPR-Cas9-based kill-switch for biocontainment of Pseudomonas putida Supplementary Figures.docx
- Supplementary Material/GenoMine a CRISPR-Cas9-based kill-switch for biocontainment of Pseudomonas putida Supplementary Tables.xlsx
- __MACOSX/Supplementary Material/._GenoMine a CRISPR-Cas9-based kill-switch for biocontainment of Pseudomonas putida Supplementary Tables.xlsx
