# Supplementary material for: GenoMine: a CRISPR-Cas9-based kill switch for biocontainment of Pseudomonas putida
Source: Front Bioeng Biotechnol. 2024 Sep 16;12:1426107. doi: 10.3389/fbioe.2024.1426107 (PMC11439788; doi:10.3389/fbioe.2024.1426107)
Supplement: Supplementary file 1 [file DataSheet1.zip › Supplementary Material/GenoMine a CRISPR-Cas9-based kill-switch for biocontainment of Pseudomonas putida Supplementary Tables.xlsx]

## Sheet: Table S1. Strains
	Organism	Strain	Characteristics	Experiment used	Source
	Escherichia coli	DH5α	F– endA1 glnV44 thi-1 recA1 relA1 gyrA96 deoR nupG purB20 φ80dlacZΔM15 Δ(lacZYA-argF)U169, hsdR17(rK–mK+), λ–		In-house strain
	Escherichia coli	HB101	F- Lambda- araC14 leuB6(Am) DE(gpt-proA)62 lacY1 glnX44(AS) galK2(Oc) recA13 rpsL20(strR) xylA5 mtl-1 thiE1 hsdS20(rB-, mB-) containing plasmid pRK600 for conjugation		In-house strain
	Pseudomonas putida	KT2440	P. putida KT2440		In-house strain
	Escherichia coli	DH5α	E. coli DH5α with the pSEVAb23-crRNA_REP_ISPpu9	Cloning purposes	This work
	Escherichia coli	DH5α	E. coli DH5α with the pGNW crRNA_REP_ISPpu9 PP_5322 KI	Cloning purposes	This work
	Escherichia coli	DH5α	E. coli DH5α with the pSEVAb238 D.M. GFP	Cloning purposes	This work
	Escherichia coli	DH5α	E. coli DH5α with the pSEVAb238 D.M. ScCas9	Cloning purposes	This work
	Escherichia coli	DH5α	E. coli DH5α with the pSEVAb238 D.M. TetR	Cloning purposes	This work
	Escherichia coli	DH5α	E. coli DH5α with the pSEVAb238 D.M. AcrIIA4	Cloning purposes	This work
	Escherichia coli	DH5α	E. coli DH5α with the pSEVAb23 RR12-GFP pM-pRha	Cleavage essays and cloning purposes	This work
	Escherichia coli	DH5α	E. coli DH5α with the pSEVAb23 RR12-GFP pRha-pM	Cloning purposes	This work
	Escherichia coli	DH5α	E. coli DH5α with the pSEVAb23 crR12-GFP pM	Cloning purposes	This work
	Escherichia coli	DH5α	E. coli DH5α with the pSEVAb23 crR12-GFP pRha	Cloning purposes	This work
	Escherichia coli	DH5α	E. coli DH5α with the pSEVAb23 RR10-GFP pM-pRha	Cloning purposes	This work
	Escherichia coli	DH5α	E. coli DH5α with the pSEVAb23 RR10-GFP pRha-pM	Cloning purposes	This work
	Escherichia coli	DH5α	E. coli DH5α with the pSEVAb23 crR10-GFP pM	Cloning purposes	This work
	Escherichia coli	DH5α	E. coli DH5α with the pSEVAb23 crR10-GFP pRha	Cloning purposes	This work
	Escherichia coli	DH5α	E. coli DH5α with the pSEVAb23 Toehold2.1-GFP pM-pRha	Cloning purposes	This work
	Escherichia coli	DH5α	E. coli DH5α with the pSEVAb23 RR12-ScCas9 pM-pRha	Cloning purposes	This work
	Escherichia coli	DH5α	E. coli DH5α with the pSEVAb23 RR10-ScCas9 pM-pRha	Cloning purposes	This work
	Escherichia coli	DH5α	E. coli DH5α with the pSEVAb23 Toehold2.1-ScCas9 pM-pRha	Cloning purposes	This work
	Escherichia coli	DH5α	E. coli DH5α with the pSEVAb23 RR12-TetR pM-pRha	Cloning purposes	This work
	Escherichia coli	DH5α	E. coli DH5α with the pSEVAb23 RR10-TetR pM-pRha	Cloning purposes	This work
	Escherichia coli	DH5α	E. coli DH5α with the pSEVAb23 Toehold2.1-TetR pM-pRha	Cloning purposes	This work
	Escherichia coli	DH5α	E. coli DH5α with the pSEVAb23 RR12-AcrIIA4 pM-pRha	Cloning purposes	This work
	Escherichia coli	DH5α	E. coli DH5α with the pSEVAb23 RR10-AcrIIA4 pM-pRha	Cloning purposes	This work
	Escherichia coli	DH5α	E. coli DH5α with the pSEVAb23 Toehold2.1-AcrIIA4 pM-pRha	Cloning purposes	This work
	Escherichia coli	DH5α	E. coli DH5α with the pSEVAb23 AcrIIA4	Cloning purposes	This work
	Escherichia coli	DH5α	E. coli DH5α with the pSEVAb62-pTet-ScCas9	Cloning purposes	This work
	Pseudomonas putida	KT2440 GenoMine	P. putida KT2440 GenoMine with crRNA spREP and spISPpu9 and tracrRNA in the PP_5322 locus	Cleavage assays	This work
	Pseudomonas putida	KT2440 GenoMine	P. putida KT2440 GenoMine with crRNA spREP and spISPpu9 and tracrRNA in the PP_5322 locus with empty pSEVAb62	Cleavage assays	This work
	Pseudomonas putida	KT2440 GenoMine	P. putida KT2440 GenoMine with crRNA spREP and spISPpu9 and tracrRNA in the PP_5322 locus with pSEVAb62-ScCas9	Cleavage assays	This work
	Pseudomonas putida	KT2440	P. putida KT2440 with the empty pSEVAb62	Cleavage assays	This work
	Pseudomonas putida	KT2440	P. putida KT2440 with the pSEVAb62-ScCas9	Cleavage assays	This work
	Pseudomonas putida	KT2440	P. putida KT2440 with the pSEVAb23 RR12-GFP pM-pRha	Reboregulator gene expression	This work
	Pseudomonas putida	KT2440	P. putida KT2440 with the pSEVAb23 RR12-GFP pRha-pM	Reboregulator gene expression	This work
	Pseudomonas putida	KT2440	P. putida KT2440 with the pSEVAb23 crR12-GFP pM	Reboregulator gene expression	This work
	Pseudomonas putida	KT2440	P. putida KT2440 with the pSEVAb23 crR12-GFP pRha	Reboregulator gene expression	This work
	Pseudomonas putida	KT2440	P. putida KT2440 with the pSEVAb23 RR10-GFP pM-pRha	Reboregulator gene expression	This work
	Pseudomonas putida	KT2440	P. putida KT2440 with the pSEVAb23 RR10-GFP pRha-pM	Reboregulator gene expression	This work
	Pseudomonas putida	KT2440	P. putida KT2440 with the pSEVAb23 crR10-GFP pM	Reboregulator gene expression	This work
	Pseudomonas putida	KT2440	P. putida KT2440 with the pSEVAb23 crR10-GFP pRha	Reboregulator gene expression	This work
	Pseudomonas putida	KT2440	P. putida KT2440 with the pSEVAb23 Toehold2.1-GFP pM-pRha	Toehold gene expression	This work
	Pseudomonas putida	KT2440	P. putida KT2440 with the pSEVA238 DM-GFP	Digitalizer module gene expression	This work
	Pseudomonas putida	KT2440 GenoMine	P. putida KT2440 GenoMine with crRNA spREP and spISPpu9 and tracrRNA in the PP_5322 locus with pSEVAb23 RR12-ScCas9 pM-pRha	ScCas9 expression with RR	This work
	Pseudomonas putida	KT2440	P. putida KT2440 with pSEVAb23 RR12-ScCas9 pM-pRha	ScCas9 expression with RR	This work
	Pseudomonas putida	KT2440 GenoMine	P. putida KT2440 GenoMine with crRNA spREP and spISPpu9 and tracrRNA in the PP_5322 locus with pSEVAb23 RR12-GFP pM-pRha	ScCas9 expression with RR	This work
	Pseudomonas putida	KT2440	P. putida KT2440 with pSEVAb23 RR12-GFP pM-pRha	ScCas9 expression with RR	This work
	Pseudomonas putida	KT2440 GenoMine	P. putida KT2440 GenoMine with crRNA spREP and spISPpu9 and tracrRNA in the PP_5322 locus with pSEVAb23 RR10-ScCas9 pM-pRha	ScCas9 expression with RR	This work
	Pseudomonas putida	KT2440	P. putida KT2440 with pSEVAb23 RR10-ScCas9 pM-pRha	ScCas9 expression with RR	This work
	Pseudomonas putida	KT2440 GenoMine	P. putida KT2440 GenoMine with crRNA spREP and spISPpu9 and tracrRNA in the PP_5322 locus with pSEVAb23 RR10-GFP pM-pRha	ScCas9 expression with RR	This work
	Pseudomonas putida	KT2440	P. putida KT2440 with pSEVAb23 RR10-GFP pM-pRha	ScCas9 expression with RR	This work
	Pseudomonas putida	KT2440 GenoMine	P. putida KT2440 GenoMine with crRNA spREP and spISPpu9 and tracrRNA in the PP_5322 locus with pSEVAb23 Toehold2.1-ScCas9 pM-pRha	ScCas9 expression with toehold	This work
	Pseudomonas putida	KT2440	P. putida KT2440 with pSEVAb23 Toehold2.1-ScCas9 pM-pRha	ScCas9 expression with toehold	This work
	Pseudomonas putida	KT2440 GenoMine	P. putida KT2440 GenoMine with crRNA spREP and spISPpu9 and tracrRNA in the PP_5322 locus with pSEVAb23 Toehold2.1-GFP pM-pRha	ScCas9 expression with toehold	This work
	Pseudomonas putida	KT2440	P. putida KT2440 with pSEVAb23 Toehold2.1-GFP pM-pRha	ScCas9 expression with toehold	This work
	Pseudomonas putida	KT2440 GenoMine	P. putida KT2440 GenoMine with crRNA spREP and spISPpu9 and tracrRNA in the PP_5322 locus with pSEVA238 DM-ScCas9	ScCas9 expression with DM	This work
	Pseudomonas putida	KT2440	P. putida KT2440 with pSEVA238 DM-ScCas9	ScCas9 expression with DM	This work
	Pseudomonas putida	KT2440 GenoMine	P. putida KT2440 GenoMine with crRNA spREP and spISPpu9 and tracrRNA in the PP_5322 locus with pSEVA238 DM-GFP	ScCas9 expression with DM	This work
	Pseudomonas putida	KT2440	P. putida KT2440 with pSEVA238 DM-GFP	ScCas9 expression with DM	This work
	Pseudomonas putida	KT2440 GenoMine	P. putida KT2440 GenoMine with crRNA spREP and spISPpu9 and tracrRNA in the PP_5322 locus with pSEVAb23 RR12-TetR pM-pRha and pSEVAb62-pTet-ScCas9	TetR expression with RR	This work
	Pseudomonas putida	KT2440	P. putida KT2440 with pSEVAb23 RR12-TetR pM-pRha and pSEVAb62-pTet-ScCas9	TetR expression with RR	This work
	Pseudomonas putida	KT2440 GenoMine	P. putida KT2440 GenoMine with crRNA spREP and spISPpu9 and tracrRNA in the PP_5322 locus with pSEVAb23 RR12-TetR pM-pRha and empty pSEVAb62	TetR expression with RR	This work
	Pseudomonas putida	KT2440	P. putida KT2440 with pSEVAb23 RR12-TetR pM-pRha and empty pSEVAb62	TetR expression with RR	This work
	Pseudomonas putida	KT2440 GenoMine	P. putida KT2440 GenoMine with crRNA spREP and spISPpu9 and tracrRNA in the PP_5322 locus with pSEVAb23 RR10-TetR pM-pRha and pSEVAb62-pTet-ScCas9	TetR expression with RR	This work
	Pseudomonas putida	KT2440	P. putida KT2440 with pSEVAb23 RR10-TetR pM-pRha and pSEVAb62-pTet-ScCas9	TetR expression with RR	This work
	Pseudomonas putida	KT2440 GenoMine	P. putida KT2440 GenoMine with crRNA spREP and spISPpu9 and tracrRNA in the PP_5322 locus with pSEVAb23 RR10-TetR pM-pRha and empty pSEVAb62	TetR expression with RR	This work
	Pseudomonas putida	KT2440	P. putida KT2440 with pSEVAb23 RR10-TetR pM-pRha and empty pSEVAb62	TetR expression with RR	This work
	Pseudomonas putida	KT2440 GenoMine	P. putida KT2440 GenoMine with crRNA spREP and spISPpu9 and tracrRNA in the PP_5322 locus with pSEVAb23 Toehold2.1-TetR pM-pRha and pSEVAb62-pTet-ScCas9	TetR expression with toehold	This work
	Pseudomonas putida	KT2440	P. putida KT2440 with pSEVAb23 Toehold2.1-TetR pM-pRha and pSEVAb62-pTet-ScCas9	TetR expression with toehold	This work
	Pseudomonas putida	KT2440 GenoMine	P. putida KT2440 GenoMine with crRNA spREP and spISPpu9 and tracrRNA in the PP_5322 locus with pSEVAb23 Toehold2.1-TetR pM-pRha and empty pSEVAb62	TetR expression with toehold	This work
	Pseudomonas putida	KT2440	P. putida KT2440 with pSEVAb23 Toehold2.1-TetR pM-pRha and empty pSEVAb62	TetR expression with toehold	This work
	Pseudomonas putida	KT2440 GenoMine	P. putida KT2440 GenoMine with crRNA spREP and spISPpu9 and tracrRNA in the PP_5322 locus with pSEVA238 DM-TetR and pSEVAb62-pTet-ScCas9	TetR expression with DM	This work
	Pseudomonas putida	KT2440	P. putida KT2440 with pSEVA238 DM-TetR and pSEVAb62-pTet-ScCas9	TetR expression with DM	This work
	Pseudomonas putida	KT2440 GenoMine	P. putida KT2440 GenoMine with crRNA spREP and spISPpu9 and tracrRNA in the PP_5322 locus with pSEVA238 DM-TetR and empty pSEVAb62	TetR expression with DM	This work
	Pseudomonas putida	KT2440	P. putida KT2440 with pSEVA238 DM-TetR and empty pSEVAb62	TetR expression with DM	This work
	Pseudomonas putida	KT2440 GenoMine	P. putida KT2440 GenoMine with crRNA spREP and spISPpu9 and tracrRNA in the PP_5322 locus with pSEVAb23 RR12-AcrIIA4 pM-pRha and pSEVAb62-ScCas9	AcrIIA4 expression with RR	This work
	Pseudomonas putida	KT2440	P. putida KT2440 with pSEVAb23 RR12-AcrIIA4 pM-pRha and pSEVAb62-ScCas9	AcrIIA4 expression with RR	This work
	Pseudomonas putida	KT2440 GenoMine	P. putida KT2440 GenoMine with crRNA spREP and spISPpu9 and tracrRNA in the PP_5322 locus with pSEVAb23 RR12-AcrIIA4 pM-pRha and empty pSEVAb62	AcrIIA4 expression with RR	This work
	Pseudomonas putida	KT2440	P. putida KT2440 with pSEVAb23 RR12-AcrIIA4 pM-pRha and empty pSEVAb62	AcrIIA4 expression with RR	This work
	Pseudomonas putida	KT2440 GenoMine	P. putida KT2440 GenoMine with crRNA spREP and spISPpu9 and tracrRNA in the PP_5322 locus with pSEVAb23 RR10-AcrIIA4 pM-pRha and pSEVAb62-ScCas9	AcrIIA4 expression with RR	This work
	Pseudomonas putida	KT2440	P. putida KT2440 with pSEVAb23 RR10-AcrIIA4 pM-pRha and pSEVAb62-ScCas9	AcrIIA4 expression with RR	This work
	Pseudomonas putida	KT2440 GenoMine	P. putida KT2440 GenoMine with crRNA spREP and spISPpu9 and tracrRNA in the PP_5322 locus with pSEVAb23 RR10-AcrIIA4 pM-pRha and empty pSEVAb62	AcrIIA4 expression with RR	This work
	Pseudomonas putida	KT2440	P. putida KT2440 with pSEVAb23 RR10-AcrIIA4 pM-pRha and empty pSEVAb62	AcrIIA4 expression with RR	This work
	Pseudomonas putida	KT2440 GenoMine	P. putida KT2440 GenoMine with crRNA spREP and spISPpu9 and tracrRNA in the PP_5322 locus with pSEVAb23 Toehold2.1-AcrIIA4 pM-pRha and pSEVAb62-ScCas9	AcrIIA4 expression with toehold	This work
	Pseudomonas putida	KT2440	P. putida KT2440 with pSEVAb23 Toehold2.1-AcrIIA4 pM-pRha and pSEVAb62-ScCas9	AcrIIA4 expression with toehold	This work
	Pseudomonas putida	KT2440 GenoMine	P. putida KT2440 GenoMine with crRNA spREP and spISPpu9 and tracrRNA in the PP_5322 locus with pSEVAb23 Toehold2.1-AcrIIA4 pM-pRha and empty pSEVAb62	AcrIIA4 expression with toehold	This work
	Pseudomonas putida	KT2440	P. putida KT2440 with pSEVAb23 Toehold2.1-AcrIIA4 pM-pRha and empty pSEVAb62	AcrIIA4 expression with toehold	This work
	Pseudomonas putida	KT2440 GenoMine	P. putida KT2440 GenoMine with crRNA spREP and spISPpu9 and tracrRNA in the PP_5322 locus with pSEVA238 DM-AcrIIA4 and pSEVAb62-ScCas9	AcrIIA4 expression with DM	This work
	Pseudomonas putida	KT2440	P. putida KT2440 with pSEVA238 DM-AcrIIA4 and pSEVAb62-ScCas9	AcrIIA4 expression with DM	This work
	Pseudomonas putida	KT2440 GenoMine	P. putida KT2440 GenoMine with crRNA spREP and spISPpu9 and tracrRNA in the PP_5322 locus with pSEVA238 DM-AcrIIA4 and empty pSEVAb62	AcrIIA4 expression with DM	This work
	Pseudomonas putida	KT2440	P. putida KT2440 with pSEVA238 DM-AcrIIA4 and empty pSEVAb62	AcrIIA4 expression with DM	This work

## Sheet: Table S2. Plasmids
	Plasmid ID	Description	Experiment used	Source
	pSEVAb62-ScCas9-crRNA_eforRed	Plasmid SEVAb62 with ScCas9 gene codon optimized for P. putida KT2440, tracrRNA, crRNA and their respective promoters. The crRNA is comprised by two direct repeats interspaced by a pink chromoprotein. Gentamycin resistance.	Cloning plasmid to introduce spacers	Asin-Garcia et al., 2021
	pSEVAb62-ScCas9-tracrRNA-crRNA_REP_ISPpu9	Plasmid SEVAb62 with ScCas9 gene codon optimized for P. putida KT2440, tracrRNA, crRNA and their respective promoters. The crRNA is comprised by the targeting GenoMine CRISPR array (direct repeat-REP sp-direct repeat-ISPpu9 sp-direct repeat). Gentamycin resistance.	Cleavage assay	Asin-Garcia et al., 2021
	pGNW crRNA_REP_ISPpu9 PP_5322 KI	Plasmid for genomic integration the targeting GenoMine CRISPR array (direct repeat-REP sp-direct repeat-ISPpu9 sp-direct repeat) in the PP_5322 locus of the genome of P. putida KT2440. Kanamycin resistance.	Cleavage assay	This study
	pQURE6	Plasmid carrying Gentamicin resistance gene, xylS/pM regulator/promoter system controlling plasmid replication and I-SceI expression.	Introduction of GenoMine cassette	Volke et al., 2020
	pSEVAb62	Empty plasmid SEVAb62. Gentamycin resistance.	Cleavage assay, TetR and AcrIIA4 expression	Damalas et al., 2020
	pSEVAb62-ScCas9	Plasmid SEVAb62 with ScCas9 gene codon optimised for P. putida KT2440, tracrRNA and their respective promoters. Gentamycin resistance.	Cleavage assay	Asin-Garcia et al., 2021
	pSEVAb62-dScCas9	Plasmid SEVAb62 with dead version of ScCas9 gene codon optimised for P. putida KT2440, tracrRNA and their respective promoters. Gentamycin resistance.	Cleavage assay	In-house
	pSEVAb238 D.M. GFP	Plasmid SEVA238 with GFP controlled by the pM/xylS digitalizer module for tight expression. Kanamycin resistance.	DM gene expression	Calles et al., 2019
	pSEVAb238 D.M. ScCas9	Plasmid SEVA238 with ScCas9 gene codon optimized for P. putida controlled by the pM/xylS digitalizer module for tight expression. Kanamycin resistance.	ScCas9 expression with DM	This study
	pSEVAb238 D.M. TetR	Plasmid SEVA238 with TetR controlled by the pM/xylS digitalizer module for tight expression. Kanamycin resistance.	TetR expression with DM	This study
	pSEVAb238 D.M. AcrIIA4	Plasmid SEVA238 with AcrIIA4 controlled by the pM/xylS digitalizer module for tight expression. Kanamycin resistance.	AcrIIA4 expression with DM	This study
	pZE21 Y12 a12C GFP	Plasmid containing Riboregulator 12 controlling GFP. In the riboregulator cassette pLac controls the crRNA, pTet the taRNA. Kanamycin resistance.	Reboregulator gene expression	Gallagher et al., 2015
	pSEVAb23 RR12-GFP pLac-pTet	Plasmid SEVAb23 carrying GFP under control of Riboregulator 12. In the riboregulator cassette pLac controls the crRNA, pTet the taRNA. Kanamycin resistance.	Reboregulator gene expression	This study
	pSEVAb23 RR12-GFP pM-pRha	Plasmid SEVAb23 carrying GFP under control of Riboregulator 12. In the riboregulator cassette pM controls the crRNA, pRha the taRNA. Kanamycin resistance.	Reboregulator gene expression	This study
	pSEVAb23 RR12-GFP pRha-pM	Plasmid SEVAb23 carrying GFP under control of Riboregulator 12. In the riboregulator cassette pRha controls the crRNA, pM the taRNA. Kanamycin resistance.	Reboregulator gene expression	This study
	pSEVAb23 crR12-GFP pM	Plasmid SEVAb23 carrying GFP under control of only the crRNA part of the Riboregulator 12. In the riboregulator cassette pRha controls the crRNA. Kanamycin resistance.	Reboregulator gene expression	This study
	pSEVAb23 crR12-GFP pRha	Plasmid SEVAb23 carrying GFP under control of only the crRNA part of the Riboregulator 12. In the riboregulator cassette pM controls the crRNA. Kanamycin resistance.	Reboregulator gene expression	This study
	pSEVAb23 RR10-GFP pM-pRha	Plasmid SEVAb23 carrying GFP under control of Riboregulator 10. In the riboregulator cassette pM controls the crRNA, pRha the taRNA. Kanamycin resistance.	Reboregulator gene expression	This study
	pSEVAb23 RR10-GFP pRha-pM	Plasmid SEVAb23 carrying GFP under control of Riboregulator 10. In the riboregulator cassette pRha controls the crRNA, pM the taRNA. Kanamycin resistance.	Reboregulator gene expression	This study
	pSEVAb23 crR10-GFP pM	Plasmid SEVAb23 carrying GFP under control of only the crRNA part of the Riboregulator 10. In the riboregulator cassette pRha controls the crRNA. Kanamycin resistance.	Reboregulator gene expression	This study
	pSEVAb23 crR10-GFP pRha	Plasmid SEVAb23 carrying GFP under control of only the crRNA part of the Riboregulator 10. In the riboregulator cassette pM controls the crRNA. Kanamycin resistance.	Reboregulator gene expression	This study
	pSEVAb23 Toehold2.1-GFP pM-pRha	Plasmid SEVAb23 carrying GFP under control of Toehold 2.1. In the toehold cassette pM controls the switchRNA, pRha the triggerRNA. Kanamycin resistance.	Toehold gene expression	This study
	pSEVAb23 RR12-ScCas9 pM-pRha	Plasmid SEVAb23 carrying ScCas9 under control of Riboregulator 12. In the riboregulator cassette pM controls the crRNA, pRha the taRNA. Kanamycin resistance.	ScCas9 expression with RR	This study
	pSEVAb23 RR10-ScCas9 pM-pRha	Plasmid SEVAb23 carrying ScCas9 under control of Riboregulator 10. In the riboregulator cassette pM controls the crRNA, pRha the taRNA. Kanamycin resistance.	ScCas9 expression with RR	This study
	pSEVAb23 Toehold2.1-ScCas9 pM-pRha	Plasmid SEVAb23 carrying ScCas9 under control of Toehold2.1. In the toehold cassette pM controls the switchRNA, pRha the triggerRNA. Kanamycin resistance.	ScCas9 expression with Toehold	This study
	pSEVAb65 pTet-GFP	Plasmid SEVAb23 carrying GFP under control of pTet. Gentamicin resistance.	TetR expression assays	In-house
	pSEVAb23 p100-TetR	Plasmid SEVAb23 carrying TetR under control of pANDERSON100. Kanamycin resistance.	TetR expression assays	In-house
	pSEVAb23 RR12-TetR pM-pRha	Plasmid SEVAb23 carrying TetR under control of Riboregulator 12. In the riboregulator cassette pM controls the crRNA, pRha the taRNA. Kanamycin resistance.	TetR expression with RR	This study
	pSEVAb23 RR10-TetR pM-pRha	Plasmid SEVAb23 carrying TetR under control of Riboregulator 10. In the riboregulator cassette pM controls the crRNA, pRha the taRNA. Kanamycin resistance.	TetR expression with RR	This study
	pSEVAb23 Toehold2.1-TetR pM-pRha	Plasmid SEVAb23 carrying TetR under control of Toehold2.1. In the toehold cassette pM controls the switchRNA, pRha the triggerRNA. Kanamycin resistance.	TetR expression with Toehold	This study
	pSEVAb62-pTet-ScCas9	Plasmid SEVAb62 with ScCas9 gene codon optimized for P. putida KT2440 controlled by pTet promoter, and tracrRNA with its respective promoters. Gentamycin resistance.	ScCas9 expression with RR and Toehold	This study
	pSB1C3-AcrIIA4	Plasmid from the iGEM repository carrying the AcrIIA4 antiCRISPR protein. Chloramphenicol resistance.	AcrIIA4 expression assays	In-house
	pSEVAb23 AcrIIA4	Plasmid SEVAb23 carrying AcrIIA4 under control of ANDERSON promoter 100. Kanamycin resistance.	AcrIIA4 expression assays	This study
	pSEVAb23 RR12-AcrIIA4 pM-pRha	Plasmid SEVAb23 carrying AcrIIA4 under control of Riboregulator 12. In the riboregulator cassette pM controls the crRNA, pRha the taRNA. Kanamycin resistance.	AcrIIA4 expression with RR	This study
	pSEVAb23 RR10-AcrIIA4 pM-pRha	Plasmid SEVAb23 carrying AcrIIA4 under control of Riboregulator 10. In the riboregulator cassette pM controls the crRNA, pRha the taRNA. Kanamycin resistance.	AcrIIA4 expression with RR	This study
	pSEVAb23 Toehold2.1-AcrIIA4 pM-pRha	Plasmid SEVAb23 carrying AcrIIA4 under control of Toehold2.1. In the toehold cassette pM controls the switchRNA, pRha the triggerRNA. Kanamycin resistance.	AcrIIA4 expression with Toehold	This study

## Sheet: Table S3. Oligonucleotides
	PCR amplification primers
	Name	Sequence (5'→ 3')	Description
	V1 86	ctggattctcaccaataaaaaacg	Verification of any cargo of a SEVA plasmid
	V2 87	tctagggcggcggat
	G1 pGNW PP_5322 FW	aggtctctggagaatcggtcaggggttgc	Amplification pGNW with corresponding homology regions for insertion into the PP_5322 locus of the P. putida KT2440 genome
	G2 pGNW PP_5322 RV	aggtctcttcaatccagcttcagcaccttggc
	G3 GM FW	aggtctctttgaaagatatttcttaataactaaaaatatg	Amplification of the GenoMine CRISPR cassette containing the sequence direct repeat-REP sp-direct repeat-ISPpu9 sp-direct repeat from the pSEVAb62-ScCas9-tracrRNA-crRNA_REP_ISPpu9
	G4 GM RV	aggtctctagcggtttattttgttatcattctatagtattaa
	R1 RR12 cassette FW	ggtctctggaattcgcggccgcttctagcactaccatcggcgctac	Amplification of the Riboregulator 12 cassette from pZE21 Y12 a12C GFP
	R2 RR12 cassette RV	ggtctcaactgcagcggccgctactagtactagcacgcgtaccatgg
	R3 476	ccgggtctcaattccagaaatcatccttagcgaaagc	Standard amplification of pSEVAb23 BB
	R4 760	aggtctcacagtccggcaaaaaaggg
	R5 RR12 BB FW	ggtctctggaattcgcggccgcttctagcactaccatcggcgcta	Amplification of the pSEVAb23 backbone containing Riboregulator 12 crRNA and taRNA without promoters pLac and pTet
	R6 RR12 BB RV	ggtctcaactgcagcggccgctactagtactagcacgcgtaccatgg
	R7 pM FW	aggtctctactagagtcacactggctcaccttcgggtgggcctttctgcgtttatatcaagccacttcctttttg	Amplification of the pM promoter from a pSEVAbXX8 plasmid for control of RR12 crRNA
	R8 pM RV	aggtctcattaaattattgtttctgttgcataaag
	R9 pRha FW	aggtctctattatacgaccagtctaaaaagcgcctg	Amplification of the pRha promoter from a pRha containing plasmid for control of RR12 taRNA
	R10 pRha RV	aggtctcttagtgagagcgttcaccgacaaacaacagataaaacgaaaggcccagtctttcgactgagcctttcgttttatttgatgcctggttaatctttctgcgaattgagatgac
	R11 RR12 cassette FW	aggtctctataaaagcttgatatcgaattcctg	Amplification of the Riboregulator 12 cassette from pSEVAb23
	R12 RR12 cassette RV	aggtctctgcatggtacctttctcctctttaatac
	R13 BB GFP FW	aggtctctataaatgagtaaaggagaagaacttttcactg	Amplification of the pSEVAb23 backbone containing the GFP gene
	R14 BB GFP RV	aggtctctcccgtccttagcgaaagctattaattaaaggc
	R15 RR12 cassette FW II	aggtctctttaattaaaagaattctaccattcacctcttgg	Amplification of the pSEVAb23 backbone containing Riboregulator 12 crRNA and taRNA without promoters pM and pRha
	R16 RR12 cassette RV II	aggtctcttaatctagaagcggccgcgaatt
	R17 BB + RR10 FW	aggtctctttaattaaaagaattctacctatctgctcttgaatttgggtattaaagag	Amplification of the pSEVAb23 backbone containing Riboregulator 10 crRNA and taRNA without promoters
	R18 BB + RR10 RV	aggtctcttaatacccaaattcatgagcagattggtagtggtggttaatgaaaattaacttactactacctttctctagatgcctg
	R19 turn promoters FW	aggtctctattattgcataaagcctaaggggt	Amplification of the pM and pRha promoters to turn them around: pRha for crRNA and pM for taRNA
	R20 turn promoters RV	aggtctctttaatacgaccagtctaaaaagcgc
	R21 pRha crRNA only FW	aggtctctattaatgcctggttattaatctttctgcg	Amplification of the pRha promoter for controlling crRNA in plasmids without taRNA
	R22 pM crRNA only FW	aggtctctattatttatatcaagccacttcctttttgc	Amplification of the pM promoter for controlling crRNA in plasmids without taRNA
	R23 pM crRNA only RV	aggtctctttaattgcataaagcctaaggggt
	T1 switch RV	aggtctcttctcctctgtttctgtatgcagggataaacgagatagataagataagacccttgcataaagcctaaggggt	Amplification of the promoter pM-pRham module with switch RNA and trigger RNA of the toehold 2.1
	T2 switch FW	aggtctctgagatatgcaatgataaacgagaacctggcggcagcgcaaaagatgagtaaaggagaagaacttttcactggagttgtc	Amplification of the pSEVAb23-GFP backbone with switch RNA and trigger RNA of the toehold 2.2
	T3 trigger RV	aggtctcttatcttatctatctcgtttatccctgctttactgactattgcacagaatagtcagtccctacgaccagtctaaaaagcg	Amplification of the promoter pM-pRham module with switch RNA and trigger RNA of the toehold 2.3
	T4 trigger FW	aggtctctgataagatagtagcataaccccttggggcctctaaacgggtcttgaggggttttttgctagaagcggccgcga	Amplification of the pSEVAb23-GFP backbone with switch RNA and trigger RNA of the toehold 2.2
	S1 DM FW	aggtctctgataatggaaaagaagtactcgatc	Amplification of ScCas9 for pSEVA238 DM
	S2 DM RV	aggtctctattcttattagtcgccgccca
	S3 RR FW	aggtctcttaccatggaaaagaagtactcgatc	Amplification of ScCas9 for pSEVAb23 RR10/12
	S4 RR RV	aggtctctgcttttattagtcgccgccca
	S5 Toe FW	aggtctctaaagatggaaaagaagtactcgatc	Amplification of ScCas9 for pSEVAb23 Toehold2.1
	S6 pTet-Sc FW	tccctatcagtgatagagattgacatccctatcagtgatagagatactgagcactactagagaaagaggagaaatactagatggaaaagaagtactcgat	Amplification of pSEVAb62-ScCas9 with primers to change the native promoter by the pTet
	S7 pTet-Sc RV	tgtcaatctctatcactgatagggacaaaatatctcttcaaaaaatattacccaata
	D1 BB FW	aggtctctgaattcgagctcggtacc	Amplification of pSEVA238 DM backbone to clone any gene
	D2 BB RV	aggtctcttatcatcaccaccatcctaatg
	R24 BB FW	aggtctctaagcttgatatcgaattcctgc	Amplification of pSEVAb23 RR backbone to clone any gene
	R25 BB RV	aggtctctggtacctttctcctctttaataccc
	T5 BB RV	aggtctctcttttgcgctgccg	Amplification of pSEVAb23 Toehold2.1 backbone to clone any gene
	TR1 DM FW	aggtctctgataatgtccagattagataaaagtaaagtg	Amplification of TetR for pSEVA238 DM
	TR2 DM RV	aggtctctattcttaggacccactttcacat
	TR3 RR FW	aggtctcttaccatgtccagattagataaaagtaaagtg	Amplification of TetR for pSEVAb23 RR10/12
	TR4 RR RV	aggtctcttaccatgtccagattagataaaagtaaagtg
	TR5 Toe FW	aggtctctaaagatgtccagattagataaaagtaaagtgattaacagcg	Amplification of TetR for pSEVAb23 Toehold2.1
	R26 1022	aggtctcctagtagctagcactgtacctaggactgagctagccgtcaactctagaagcggc	Amplification of pSEVAb23 BB with ANDERSON 100 promoter
	R27 691	cgctaaggatgatttctggaattcgcaggccgcttggtctcaactagagaaagaggagaaatactagatg	Amplification of any piece from any pSB1C3 repository plasmid with RBS 0034
	R28 827	accttgcccttttttgccggtctcgactgcagcg	Amplification of any piece from any pSB1C3 repository plasmid with RBS 0035
	A1 DM FW	aggtctctgataatgaatattaatgacttaattagagaaatcaaaaacaaagattacaca	Amplification of AcrIIA4 for pSEVA238 DM
	A2 DM RV	aggtctctattcttagttcaactcactttttaaggtgattgtttgc
	A3 RR FW	aggtctcttaccatgaatattaatgacttaattagagaaatcaaaaacaaagattacaca	Amplification of AcrIIA4 for pSEVAb23 RR10/12
	A4 RR RV	aggtctctgcttttagttcaactcactttttaaggtgattgtttgc
	A5 Toe FW	aggtctctaaagatgaatattaatgacttaattagagaaatcaaaaacaaagattacaca	Amplification of AcrIIA4 for pSEVAb23 Toehold2.1
	Spacers
	Name	Description	Oligo Sense sequence (5'→ 3')	Oligo Antisense sequence (5'→ 3')
	REP	Targeting spacer 1 GenoMine	aggtctcaaaacccggcctcttcgcgggtaaacccgctcctagttttaagagacca	tggtctcttaaaactaggagcgggtttacccgcgaagaggccgggttttgagacct
	ISPpu9	Targeting spacer 2 GenoMine	aggtctcacaaaacctgtaggagcgggtttacccgcgaagaggcgtttttgagacca	tggtctcaaaaacgcctcttcgcgggtaaacccgctcctacaggttttgtgagacct

## Sheet: Table S4. Guide RNA
	Guide RNA ID	Description	CRISPR repeat sequence (5'→ 3')	Spacer sequence (5'→ 3')	Targeted gene	Targeted strand	Flanking PAM (5'→ 3')	Experiment used
	REP	Targeting spacer 1 GenoMine	gttttagagctatgctgttttgaatggtcccaaaac	ccggcctcttcgcgggtaaacccgctccta	Multiple	Complement	CAG (NAG)	Cleavage assays
	ISPpu9	Targeting spacer 2 GenoMine	gttttagagctatgctgttttgaatggtcccaaaac	ctgtaggagcgggtttacccgcgaagaggc	Multiple	Complement	CXG (NNG)	Cleavage assays

## Sheet: Table S5. DNA sequences
	Name	Sequence (5'→ 3')	Source
	Codon optimised ScCas9 P. putida	atggaaaagaagtactcgatcggcctggacatcggcaccaactcggtgggctgggccgtgatcaccgacgactacaaggtgccgtcgaagaagttcaaggtgctgggcaacaccaaccgcaagtcgatcaagaagaacctgatgggcgccctgctgttcgactcgggcgaaaccgccgaagccacccgcctgaagcgcaccgcccgccgccgctacacccgccgcaagaaccgcatccgctacctgcaggaaatcttcgccaacgaaatggccaagctggacgactcgttcttccagcgcctggaagaatcgttcctggtggaagaagacaagaagaacgaacgccacccgatcttcggcaacctggccgacgaagtggcctaccaccgcaactacccg…	Asin-Garcia et al. 2021
	Codon optimised dScCas9 P. putida	atggaaaagaagtactcgatcggcctggccatcggcaccaactcggtgggctgggccgtgatcaccgacgactacaaggtgccgtcgaagaagttcaaggtgctgggcaacaccaaccgcaagtcgatcaagaagaacctgatgggcgccctgctgttcgactcgggcgaaaccgccgaagccacccgcctgaagcgcaccgcccgccgccgctacacccgccgcaagaaccgcatccgctacctgcaggaaatcttcgccaacgaaatggccaagctggacgactcgttcttccagcgcctggaagaatcgttcctggtggaagaagacaagaagaacgaacgccacccgatcttcggcaacctggccgacgaagtggcctaccaccgcaactacccg…	In-house
	D.M. cassette (with ScCas9)	tttaattaaacgttcgtaatcaagccacttcctttttgcattgacgcagggtgtcggaaggcaactcgccgaacgcgctcctatagttttcagcgaagcgtcccaaatgtaagaagccgtagtctagggctatctcagttatactacgcacattggcactgggatcgttcaagcaggcgcggatgctttcgagcttgcggttgcggatgtagttcttcggcgtggtgccggcgtgcttctcgaacaaattgtagagcgagcgtggactcatcatcgccagctccgctaaccgctcaaggctgatattccgtttgagattctcctcaatgaattgaacgactcgctcgaaagacgggttacctttgctgaaaatttcacggctgacattgctgcccagca…	Calles et al. 2019
	TracrRNA	ggaaccattcaaaacagcatagcaagttaaaataaggctagtccgttatcaacttgaaaaagtggcaccgagtcggtgc	Asin-Garcia et al. 2021
	Direct repeat	gttttagagctatgctgttttgaatggtcccaaaac	Asin-Garcia et al. 2021
	Riboregulator 12 crRNA	ctaccattcacctcttgga	Isaacs et al. 2004
	Riboregulator 12 taRNA	acccaaatccaggaggtgattggtagtggtggttaatgaaaattaacttactactaccatatatctctaga	Isaacs et al. 2004
	Riboregulator 10 crRNA	ctacctatctgctcttgaa	Isaacs et al. 2004
	Riboregulator 10 taRNA	acacccaaattcatgagcagattggtagtggtggttaatgaaaattaacttactactacctttctctaga	Isaacs et al. 2004
	Toehold 2.1 switchRNA	gggtcttatcttatctatctcgtttatccctgcatacagaaacagaggagatatgcaatgataaacgagaacctggcggcagcgcaaaagatgcgtaaa	Green et al. 2014
	Toehold 2.1 triggerRNA	gggactgactattctgtgcaatagtcagtaaagcagggataaacgagatagataagataagatag	Green et al. 2014
	AcrIIA4	atgaatattaatgacttaattagagaaatcaaaaacaaagattacacagtgaaattgagtggtacggatagcaatagtatcacacagctaattattcgcgttaataatgatggcaacgagtatgtaatttctgaaagtgaaaatgaatcaatcgttgaaaaattcatctctgcattcaaaaacggttggaatcaagaatacgaggatgaagaagaattttataatgacatgcaaacaatcaccttaaaaagtgagttgaactaa	ENA ID: EDN8678579.1

## Sheet: Table S6. Figures calculations
	Figure 1D
	Sample	Transf. pSEVAb62 ScCas9 (CFU)			Transf. pSEVAb62 empty (CFU)
	GM	7	11	1	45000
	WT	45000	14000	2050	29700
	Ratio (%)	0.0155556	0.0785714	0.0487805	151.515
	Cleavage efficiency (%)	99.9844	99.9214	99.9512	(-)
	Average	99.9524
	St. Dev.	0.0315235
	Figure 3D
	Sample	Transf. pSEVAb23 RR10 ScCas9 (CFU)			Transf. pSEVAb23 RR10 empty (CFU)
	GM NI	11	21	12	11	13	23
	GM 3MB	1	0	0	11	22	32
	GM Rham	12	34	12	12	13	25
	GM 3MB + Rham	0	0	0	10	13	27
	WT NI	45	18	43	15	15	17
	WT 3MB	50	9	51	14	10	21
	WT Rham	39	16	30	25	12	15
	WT 3MB + Rham	49	11	38	15	16	21
	Cleavage survival (%)
	GM NI	100	100	100	100	100	100
	GM 3MB	9.09091	0	0	100	169.231	139.13
	GM Rham	109.091	161.905	100	109.091	100	108.696
	GM 3MB + Rham	0	0	0	90.9091	100	117.391
	WT NI	100	100	100	100	100	100
	WT 3MB	111.111	50	118.605	93.3333	66.6667	123.529
	WT Rham	86.6667	88.8889	69.7674	166.667	80	88.2353
	WT 3MB + Rham	108.889	61.1111	88.3721	100	106.667	123.529
	Average
	GM NI	100			100
	GM 3MB	3.0303			136.12
	GM Rham	123.665			105.929
	GM 3MB + Rham	0			102.767
	WT NI	100			100
	WT 3MB	93.2386			94.5098
	WT Rham	81.7743			111.634
	WT 3MB + Rham	86.124			110.065
	St. Dev
	GM NI	0			0
	GM 3MB	5.24864			34.7134
	GM Rham	33.4269			5.13834
	GM 3MB + Rham	0			13.4562
	WT NI	0			0
	WT 3MB	37.6327			28.4496
	WT Rham	10.4575			47.8372
	WT 3MB + Rham	23.9681			12.1273
	Figure 3E
	Sample	Transf. pSEVAb23 RR12 ScCas9 (CFU)				Transf. pSEVAb23 RR12 empty (CFU)
	GM NI	33	1	6	5	15	900	1200	972
	GM 3MB	0	0	0	0	16	1600	1600	1400
	GM Rham	15	1	9	3	12	1200	1200	968
	GM 3MB + Rham	0	0	0	0	14	900	1120	1260
	WT NI	62	3	50	2	15	628	1600	728
	WT 3MB	68	3	46	3	16	912	1900	1232
	WT Rham	72	4	47	2	17	812	1800	840
	WT 3MB + Rham	76	4	35	3	16	836	1800	1140
	Cleavage survival (%)
	GM NI	100	100	100	100	100	100	100	100
	GM 3MB	0	0	0	0	106.667	177.778	133.333	144.033
	GM Rham	45.4545	100	150	60	80	133.333	100	99.5885
	GM 3MB + Rham	0	0	0	0	93.3333	100	93.3333	129.63
	WT NI	100	100	100	100	100	100	100	100
	WT 3MB	109.677	100	92	150	106.667	145.223	118.75	169.231
	WT Rham	116.129	133.333	94	100	113.333	129.299	112.5	115.385
	WT 3MB + Rham	122.581	133.333	70	150	106.667	133.121	112.5	156.593
	Average
	GM NI	100				100
	GM 3MB	0				140.453
	GM Rham	88.8636				103.23
	GM 3MB + Rham	0				104.074
	WT NI	100				100
	WT 3MB	112.919				134.968
	WT Rham	110.866				117.629
	WT 3MB + Rham	118.978				127.22
	St. Dev
	GM NI	0				0
	GM 3MB	0				29.4288
	GM Rham	46.8299				22.1325
	GM 3MB + Rham	0				17.3245
	WT NI	0				0
	WT 3MB	25.7553				27.9469
	WT Rham	17.6542				7.87388
	WT 3MB + Rham	34.5459				22.6328
	Figure 3F
	Sample	Transf. pSEVAb23 Toehold2.1 ScCas9 (CFU)			Transf. pSEVAb23 Toehold2.1 empty (CFU)
	GM NI	68	5	1	1	1	1
	GM 3MB	14	0	0	1	1	1
	GM Rham	62	3	1	1	1	1
	GM 3MB + Rham	11	0	0	1	1	1
	WT NI	59	8	1	24	1	2
	WT 3MB	49	8	1	33	1	2
	WT Rham	46	6	1	29	1	2
	WT 3MB + Rham	67	8	1	24	2	2
	Cleavage survival (%)
	GM NI	100	100	100	100	100	100
	GM 3MB	20.5882	0	0	100	100	100
	GM Rham	91.1765	60	100	100	100	100
	GM 3MB + Rham	16.1765	0	0	100	100	100
	WT NI	100	100	100	100	100	100
	WT 3MB	83.0508	100	100	137.5	100	100
	WT Rham	77.9661	75	100	120.833	100	100
	WT 3MB + Rham	113.559	100	100	100	200	100
	Average
	GM NI	100			100
	GM 3MB	6.86275			100
	GM Rham	83.7255			100
	GM 3MB + Rham	5.39216			100
	WT NI	100			100
	WT 3MB	94.3503			112.5
	WT Rham	84.322			106.944
	WT 3MB + Rham	104.52			133.333
	St. Dev
	GM NI	0			0
	GM 3MB	11.8866			0
	GM Rham	21.0152			0
	GM 3MB + Rham	9.33949			0
	WT NI	0			0
	WT 3MB	9.7856			21.6506
	WT Rham	13.6583			12.0281
	WT 3MB + Rham	7.82848			57.735
	Figure 3G
	Sample	Transf. pSEVA238 DM ScCas9 (CFU)			Transf. pSEVA238 DM empty (CFU)
	GM NI	226	1800	800	1280	3000	1400
	GM 3MB	101	1200	53	1624	3000	1500
	WT NI	305	1688	540	2000	2000	2000
	WT 3MB	287	1880	476	2000	2000	1700
	Cleavage survival (%)
	GM NI	100	100	100	100	100	100
	GM 3MB	44.6903	66.6667	6.625	126.875	100	107.143
	WT NI	100	100	100	100	100	100
	WT 3MB	94.0984	111.374	88.1481	100	100	85
	Average
	GM NI	100			100
	GM 3MB	39.3273			111.339
	WT NI	100			100
	WT 3MB	97.8736			95
	St. Dev
	GM NI	0			0
	GM 3MB	30.378			13.9203
	WT NI	0			0
	WT 3MB	12.0646			8.66025
	Figure 4 ScCas9
	Sample	Transf. pSEVAb62 ScCas9 (CFU)					Transf. pSEVAb62 (CFU)
	WT	10800	7200	297			18000	18000	4500
	GenoMine	13	80	7	11	1	18000	18000	4500	14000	2050
	Cleavage efficiency (%)
	WT	60	40	6.6
	GenoMine	0.0722222	0.444444	0.155556	0.0785714	0.0487805
	Average
	WT	35.5333
	GenoMine	0.159915
	St. Dev.
	WT	26.9788
	GenoMine	0.164038
	Figure 4 dScCas9
	Sample	Transf. pSEVAb62 dScCas9 (CFU)			Transf. pSEVAb62 (CFU)
	WT	6800	5312	4920	12200	12640	10000
	GenoMine	6560	4464	4000	11600	13000	9888
	Cleavage efficiency (%)
	WT	55.7377	42.0253	49.2
	GenoMine	56.5517	34.3385	40.4531
	Average
	WT	48.9877
	GenoMine	43.7811
	St. Dev.
	WT	6.85866
	GenoMine	11.4745
	Figure 4
	Sample	Transf. pSEVAb62 ScCas9 + pSEVAb23 AcrIIA4 (CFU)		Transf. pSEVAb62 ScCas9 (CFU)		Transf. pSEVAb62 empty + pSEVAb23 AcrIIA4 (CFU)		Transf. pSEVAb62 empty (CFU)
	GM	34	9	13	80	36000	2000	18000	18000
	WT	7200		10800	7200	36000		18000	18000
	Ratio (%)
	GM	0.0944444	0.45	0.0722222	0.444444
	WT	20		60	40
	Cleavage efficiency (%)
	GM	99.9056	99.55	99.9278	99.5556
	WT	80		40	60
	Average
	GM	99.7278		99.7417
	WT	80		50
	St. Dev.
	GM	0.251416		0.263201
	WT	(-)		14.1421
	Figure 5E
	Sample	Transf. pSEVAb23 RR10 TetR + pSEVAb62 pLtetO-ScCas9 (CFU)			Transf. pSEVAb23 RR10 TetR + pSEVAb62 empty (CFU)
	GM NI	130	26	1	9000	4000	1800
	GM 3MB	156	56	2	9000	4000	2000
	GM Rham	121	43	0	10000	4000	2000
	GM 3MB + Rham	258	43	1	10000	4000	2000
	WT NI	3000	1688	1000	9000	5000	3600
	WT 3MB	3200	1624	950	10000	5000	4000
	WT Rham	3200	1804	936	10000	5000	4000
	WT 3MB + Rham	3200	1900	1100	9000	5000	4000
	Cleavage survival (%)
	GM NI	100	100	100	100	100	100
	GM 3MB	120	215.385	200	100	100	111.111
	GM Rham	93.0769	165.385	0	111.111	100	111.111
	GM 3MB + Rham	198.462	165.385	100	111.111	100	111.111
	WT NI	100	100	100	100	100	100
	WT 3MB	106.667	96.2085	95	111.111	100	111.111
	WT Rham	106.667	106.872	93.6	111.111	100	111.111
	WT 3MB + Rham	106.667	112.559	110	100	100	111.111
	Average
	GM NI	100			100
	GM 3MB	178.462			103.704
	GM Rham	86.1538			107.407
	GM 3MB + Rham	154.615			107.407
	WT NI	100			100
	WT 3MB	99.2917			107.407
	WT Rham	102.38			107.407
	WT 3MB + Rham	109.742			103.704
	St. Dev
	GM NI	0			0
	GM 3MB	51.2102			6.415
	GM Rham	82.9094			6.415
	GM 3MB + Rham	50.1064			6.415
	WT NI	0			0
	WT 3MB	6.4154			6.415
	WT Rham	7.60402			6.415
	WT 3MB + Rham	2.95475			6.415
	Figure 5F
	Sample	Transf. pSEVAb23 RR12 TetR + pSEVAb62 pLtetO-ScCas9 (CFU)			Transf. pSEVAb23 RR12 TetR + pSEVAb62 empty (CFU)
	GM NI	33	7	86	5000	8000	4500
	GM 3MB	76	24	114	5000	10000	5500
	GM Rham	83	14	161	5000	9000	5500
	GM 3MB + Rham	78	27	107	5000	10000	5500
	WT NI	2000	984	1112	5000	10000	5000
	WT 3MB	2600	1296	1352	5500	10000	5000
	WT Rham	2060	1200	1149	5500	10000	6000
	WT 3MB + Rham	2600	1548	1824	5500	10000	6000
	Cleavage survival (%)
	GM NI	100	100	100	100	100	100
	GM 3MB	230.303	342.857	132.558	100	125	122.222
	GM Rham	251.515	200	187.209	100	112.5	122.222
	GM 3MB + Rham	236.364	385.714	124.419	100	125	122.222
	WT NI	100	100	100	100	100	100
	WT 3MB	130	131.707	121.583	110	100	100
	WT Rham	103	121.951	103.327	110	100	120
	WT 3MB + Rham	130	157.317	164.029	110	100	120
	Average
	GM NI	100			100
	GM 3MB	235.239			115.741
	GM Rham	212.908			111.574
	GM 3MB + Rham	248.832			115.741
	WT NI	100			100
	WT 3MB	127.763			103.333
	WT Rham	109.426			110
	WT 3MB + Rham	150.449			110
	St. Dev
	GM NI	0			0
	GM 3MB	105.236			13.7025
	GM Rham	34.0408			11.14
	GM 3MB + Rham	131.093			13.7025
	WT NI	0			0
	WT 3MB	5.42022			5.7735
	WT Rham	10.8482			10
	WT 3MB + Rham	18.0242			10
	Figure 5G
	Sample	Transf. pSEVAb23 Toehold2.1 TetR + pSEVAb62 pLtetO-ScCas9 (CFU)			Transf. pSEVAb23 Toehold2.1 TetR + pSEVAb62 empty (CFU)
	GM NI	1	136	323	1200	3800	4000
	GM 3MB	5	186	344	1200	4000	4500
	GM Rham	2	121	380	1200	4000	4500
	GM 3MB + Rham	9	111	716	1200	4000	4500
	WT NI	434	1416	3000	5000	4800	10000
	WT 3MB	542	1420	3000	5000	5000	10000
	WT Rham	514	1697	3000	5000	5000	10000
	WT 3MB + Rham	1200	384	3000	5000	5000	10000
	Cleavage survival (%)
	GM NI	100	100	100	100	100	100
	GM 3MB	500	136.765	106.502	100	105.263	112.5
	GM Rham	200	88.9706	117.647	100	105.263	112.5
	GM 3MB + Rham	900	81.6176	221.672	100	105.263	112.5
	WT NI	100	100	100	100	100	100
	WT 3MB	124.885	100.282	100	100	104.167	100
	WT Rham	118.433	119.845	100	100	104.167	100
	WT 3MB + Rham	276.498	27.1186	100	100	104.167	100
	Average
	GM NI	100			100
	GM 3MB	247.755			105.921
	GM Rham	135.539			105.921
	GM 3MB + Rham	401.096			105.921
	WT NI	100			100
	WT 3MB	108.389			101.389
	WT Rham	112.759			101.389
	WT 3MB + Rham	134.539			101.389
	St. Dev
	GM NI	0			0
	GM 3MB	218.974			6.27592
	GM Rham	57.6366			6.27592
	GM 3MB + Rham	437.701			6.27592
	WT NI	0			0
	WT 3MB	14.2864			2.40563
	WT Rham	11.0724			2.40563
	WT 3MB + Rham	128.227			2.40563
	Figure 5H
	Sample	Transf. pSEVA238 DM TetR + pSEVAb62 pLtetO-ScCas9 (CFU)			Transf. pSEVA238 DM TetR + pSEVAb62 empty (CFU)
	GM NI	27	20	62	10000	5000	5000
	GM 3MB	26	14	56	10000	6000	5500
	WT NI	5000	1740	2000	10000	6000	5000
	WT 3MB	5000	1516	1800	10000	5000	4000
	Cleavage survival (%)
	GM NI	100	100	100	100	100	100
	GM 3MB	96.2963	70	90.3226	100	120	110
	WT NI	100	100	100	100	100	100
	WT 3MB	100	87.1264	90	100	83.3333	80
	Average
	GM NI	100			100
	GM 3MB	85.5396			110
	WT NI	100			100
	WT 3MB	92.3755			87.7778
	St. Dev
	GM NI	0			0
	GM 3MB	13.7852			10
	WT NI	0			0
	WT 3MB	6.75754			10.7152
	Figure S1 Direct
	Sample	Transf. pSEVAb23 RR12 ScCas9 (CFU)
	GM NI	97	61	40
	GM 3MB	2	1	0
	GM Rham	83	62	42
	GM 3MB + Rham	3	0	0
	Cleavage survival (%)
	GM NI	100	100	100
	GM 3MB	2.06186	1.63934	0
	GM Rham	85.567	101.639	105
	GM 3MB + Rham	3.09278	0	0
	Average
	GM NI	100
	GM 3MB	1.23373
	GM Rham	97.4021
	GM 3MB + Rham	1.03093
	St. Dev
	GM NI	0
	GM 3MB	1.08913
	GM Rham	10.3863
	GM 3MB + Rham	1.78562
	Figure S1 After 24 h
	Sample	Transf. pSEVAb23 RR12 ScCas9 (CFU)
	GM NI	2180	1652	1960
	GM 3MB	748	404	408
	GM Rham	2008	1920	1680
	GM 3MB + Rham	416	500	168
	Cleavage survival (%)
	GM NI	100	100	100
	GM 3MB	34.3119	24.4552	20.8163
	GM Rham	92.1101	116.223	85.7143
	GM 3MB + Rham	19.0826	30.2663	8.57143
	Average
	GM NI	100
	GM 3MB	26.5278
	GM Rham	98.0157
	GM 3MB + Rham	19.3068
	St. Dev
	GM NI	0
	GM 3MB	6.98245
	GM Rham	16.0888
	GM 3MB + Rham	10.8492
	Figure S2 ScCas9
	Sample	Transf. pSEVAb62 ScCas9 (CFU)					Transf. pSEVAb62 (CFU)
	WT	10800	7200	297			18000
	GenoMine	13	80	7	11	1	18000
	Cleavage efficiency (%)
	WT	60	#DIV/0!	#DIV/0!
	GenoMine	0.0722222	#DIV/0!	#DIV/0!	#DIV/0!	#DIV/0!
	Average
	WT	#DIV/0!
	GenoMine	#DIV/0!
	St. Dev.
	WT	#DIV/0!
	GenoMine	#DIV/0!
	Figure S2 dScCas9
	Sample	Transf. pSEVAb62 dScCas9 (CFU)			Transf. pSEVAb62 (CFU)
	WT	6800	5312	4920	12200	12640	10000
	GenoMine	6560	4464	4000	11600	13000	9888
	Cleavage efficiency (%)
	WT	55.7377	42.0253	49.2
	GenoMine	56.5517	34.3385	40.4531
	Average
	WT	48.9877
	GenoMine	43.7811
	St. Dev.
	WT	6.85866
	GenoMine	11.4745
